# Supplementary material for: Blood Plasma Proteomic Profiling of Common Carp (Cyprinus carpio) Exposed to Glyphosate, AMPA, and Their Mixture
Source: J Xenobiot. 2026 May 16;16(3):85. doi: 10.3390/jox16030085 (PMC13214966; doi:10.3390/jox16030085)
Supplement: Supplementary file 1 [file jox-16-00085-s001.zip]

Archive with 6 entries (6 files):
- Table S1.xlsx
- Table S2.xlsx
- Table S3.pdf
- Table S4.pdf
- Table S5.pdf
- Table S6.xlsx
