# Supplementary material for: Blood Plasma Proteomic Profiling of Common Carp (Cyprinus carpio) Exposed to Glyphosate, AMPA, and Their Mixture
Source: J Xenobiot. 2026 May 16;16(3):85. doi: 10.3390/jox16030085 (PMC13214966; doi:10.3390/jox16030085)
Supplement: Supplementary file 1 [file jox-16-00085-s001.zip › Table S1.xlsx]

## Sheet: Correlation & PCA
Table S1. Analytical reproducibility of technical HPLC-MS/MS replicates assessed by pairwise Pearson correlation analysis
	Cntr_1	Cntr_2	Cntr_3	Gly_1	Gly_2	Gly_3	AMPA_1	AMPA_2	AMPA_3	Gly+AMPA_1	Gly+AMPA_2	Gly+AMPA_3
Cntr_1	1
Cntr_2	0.961129	1
Cntr_3	0.94776	0.965419	1
Gly_1	0.903647	0.914483	0.916486	1
Gly_2	0.885706	0.893369	0.898345	0.938279	1
Gly_3	0.86569	0.8744	0.884658	0.920542	0.938371	1
AMPA_1	0.91209	0.900995	0.908986	0.918904	0.87756	0.892938	1
AMPA_2	0.914539	0.90913	0.908499	0.908583	0.890812	0.887496	0.955376	1
AMPA_3	0.892667	0.881732	0.893811	0.8846	0.916133	0.889717	0.926507	0.946252	1
Gly+AMPA_1	0.910864	0.909341	0.918856	0.901795	0.881024	0.875562	0.894047	0.891527	0.895056	1
Gly+AMPA_2	0.894361	0.889959	0.904356	0.913896	0.899615	0.883571	0.906299	0.896929	0.895605	0.96107	1
Gly+AMPA_3	0.874975	0.885664	0.897223	0.89085	0.872627	0.891038	0.904558	0.893156	0.872857	0.925987	0.929711	1
