# Supplementary material for: Blood Plasma Proteomic Profiling of Common Carp (Cyprinus carpio) Exposed to Glyphosate, AMPA, and Their Mixture
Source: J Xenobiot. 2026 May 16;16(3):85. doi: 10.3390/jox16030085 (PMC13214966; doi:10.3390/jox16030085)
Supplement: Supplementary file 1 [file jox-16-00085-s001.zip › Table S2.xlsx]

## Sheet: heatmap
Table S2. Fold-change-selected blood plasma proteins used for heatmap visualization
	log₂FC values
Protein (heatmap name)	Glyphosate	AMPA	Glyph + AMPA	UniProt ID	UniProt name
Apolipoprotein A-Ib (BD50)	0.0910937	0.0154231	-1.32462	A0A8C1BD50	Apolipoprotein A-Ib
Apolipoprotein A-Ib (YLZ8)	0.495423	-0.237789	-1.07269	A0A8C0YLZ8	Apolipoprotein A-Ib
Alpha-2-macroglobulin-like (CYE1)	-0.428767	-0.522335	-2.30166	A0A8C1CYE1	Alpha-2-macroglobulin-like
Serpin-like protein (ASY7)	-0.226918	-0.645738	-1.33046	A0A8C1ASY7	Serpin domain-containing protein
Ig-like protein (FHD4)	-6.26153	-2.26986	-0.263467	A0A8C1FHD4	Ig-like domain-containing protein
Ig-like protein (I2R4)	0.0035223	-0.547751	-2.13205	A0A8C1I2R4	Ig-like domain-containing protein
Fibrinogen alpha chain	-0.597467	-0.479959	-1.04674	A0A8C1CTW8	Fibrinogen alpha chain
Ig-like protein (BJ99)	2.13715	1.06012	1.3802	A0A8C1BJ99	Ig-like domain-containing protein
Natterin-3-like	-0.978205	-0.218222	-1.36648	A0A8C0YL03	Natterin-3-like
Vitamin D-binding protein	-1.82369	4.07451	3.9063	A0A8C0XYD7	Vitamin D-binding protein
Immunoglobulin heavy variable 1-2	-2.70757	-3.9425	-2.957	A0A8C1CNP4	Immunoglobulin heavy variable 1-2
Ig-like protein (HG28)	-1.79078	-1.1972	-0.0471132	A0A8C1HG28	Ig-like domain-containing protein
C-type lectin-like protein (CWY2)	-1.77393	-0.34927	0.564108	A0A8C1CWY2	C-type lectin domain-containing protein
C-type lectin-like protein (CV85)	-0.073951	1.55331	-0.765247	A0A8C1CV85	C-type lectin domain-containing protein
Ig-like uncharacterized protein (YD50)	3.46461	0.202399	0.304795	A0A8C0YD50	Uncharacterized protein (Ig-like domain profile)
Lumican	0.258646	0.115738	-1.35297	A0A8C1A0Y0	Lumican
Sushi domain-containing protein	-1.56574	-0.204169	-1.65812	A0A8C1CXV8	Sushi domain-containing protein
Ig-like protein (D9Y7)	-1.0937	-1.30681	-0.624543	A0A8C1D9Y7	Ig-like domain-containing protein
Si:ch211-288g17.4	2.14866	0.31154	3.69702	A0A8C1HPR1	Si:ch211-288g17.4
Ig-like protein (1AXL3)	-1.86619	-2.02783	-1.13527	A0A8C1AXL3	Ig-like domain-containing protein
Ig-like protein (AUH2)	0.269718	1.09592	0.434825	A0A8C1AUH2	Ig-like domain-containing protein
Alpha-2-macroglobulin-like (A6A6)	-0.35864	-0.0225055	-1.3409	A0A8C1A6A6	Alpha-2-macroglobulin-like
Hexose-binding lectin 4	-3.10369	-0.87429	-2.09699	A0A8C1EAX2	Hexose-binding lectin 4
Si:dkey-7f3.14	-0.481123	-1.28231	-2.14899	A0A8C1BRV9	Si:dkey-7f3.14
Ig-like protein (AZP7)	-3.20665	0.00500258	0.187072	A0A8C1AZP7	Ig-like domain-containing protein
C-type lectin-like protein (F0F4)	0.321497	0.247847	4.84667	A0A8C1F0F4	C-type lectin domain-containing protein
Creatine kinase	-1.71793	-0.0592607	0.615445	A0A8C1I2R0	creatine kinase
Alpha-2-macroglobulin-like (HI50)	0.116123	0.0687411	-1.31148	A0A8C1HI50	Alpha-2-macroglobulin-like
Ig-like protein (E8X0)	2.34278	0.310513	-0.357341	A0A8C1E8X0	Ig-like domain-containing protein
C3/C5 convertase-related	-0.0442513	-1.12847	-0.0759979	A0A8C1H7Z7	C3/C5 convertase
Complement C3a duplicate 4	3.98871	3.94674	0.437941	A0A8C1GZQ5	Complement component c3a, duplicate 4
Protein Z	0.760472	1.69164	0.884878	A0A8C1BIY5	Protein Z, vitamin K-dependent plasma glycoprotein b
Serpin-like protein (E880)	-0.280791	0.00595994	-1.24374	A0A8C1E880	Serpin domain-containing protein
Ig-like protein (HM42)	1.65921	0.835432	1.77948	A0A8C1HM42	Ig-like domain-containing protein
Macrophage-stimulating 1	-0.649492	0.0598302	-2.35125	A0A8C1DRS2	Macrophage stimulating 1
Plexin domain-containing protein	-0.657173	-0.237152	-1.5693	A0A8C1FU04	Plexin domain containing 2b
Thrombospondin 4a	1.48139	-0.286813	0.962147	A0A8C1DPE5	Thrombospondin 4a
Fibronectin	-2.01424	0.212519	0.427285	A0A8C1CTH0	Fibronectin
Complement C1r-like	-0.850339	-0.758447	-2.30385	A0A8C1C4R0	complement subcomponent C1r
Angiopoietin-related protein 3	-1.20137	-1.41419	-1.14053	A0A8C1A381	Angiopoietin-related protein 3
SMB domain-containing protein	1.27745	1.10028	-0.259997	A0A8C1FLD2	SMB domain-containing protein
