# Supplementary material for: Blood Plasma Proteomic Profiling of Common Carp (Cyprinus carpio) Exposed to Glyphosate, AMPA, and Their Mixture
Source: J Xenobiot. 2026 May 16;16(3):85. doi: 10.3390/jox16030085 (PMC13214966; doi:10.3390/jox16030085)
Supplement: Supplementary file 1 [file jox-16-00085-s001.zip › Table S6.xlsx]

## Sheet: venn
Table S6. Overlap of fold-change-selected blood plasma proteins among exposure groups
Shared by:
Glyphosate
AMPA	log2(FC)
Gly+AMPA	Glyphosate	AMPA	Glyphosate + AMPA
A0A8C1CNP4	-2.70757	-3.9425	-2.957	Immunoglobulin heavy variable 1-2
A0A8C1AXL3	-1.86619	-2.02783	-1.13527	Ig-like domain-containing protein
A0A8C0XYD7	-1.82369	4.07451	3.9063	Vitamin D-binding protein
A0A8C1A381	-1.20137	-1.41419	-1.14053	Angiopoietin-related protein 3
A0A8C1BJ99	2.13715	1.06012	1.3802	Ig-like domain-containing protein
Glyphosate
AMPA
A0A8C1FHD4	-6.26153	-2.26986	-0.263467	Ig-like domain-containing protein
A0A8C1HG28	-1.79078	-1.1972	-0.0471132	Ig-like domain-containing protein
A0A8C1D9Y7	-1.0937	-1.30681	-0.624543	Ig-like domain-containing protein
A0A8C1FLD2	1.27745	1.10028	-0.259997	SMB domain-containing protein
A0A8C1GZQ5	3.98871	3.94674	0.437941	Complement component c3a, duplicate 4
Glyphosate
Gly+AMPA
A0A8C1EAX2	-3.10369	-0.87429	-2.09699	Hexose-binding lectin 4
A0A8C1CXV8	-1.56574	-0.204169	-1.65812	Sushi domain-containing protein
A0A8C1HM42	1.65921	0.835432	1.77948	Ig-like domain-containing protein
A0A8C1HPR1	2.14866	0.31154	3.69702	Si:ch211-288g17.4
AMPA
Gly+AMPA
A0A8C1BRV9	-0.481123	-1.28231	-2.14899	Si:dkey-7f3.14
